# Supplementary material for: Training Healthcare Assistants for School-Based Care of Children Receiving Paediatric Palliative Care: A Post-Training Evaluation
Source: Children (Basel). 2026 Jan 22;13(1):153. doi: 10.3390/children13010153 (PMC12839627; doi:10.3390/children13010153)
Supplement: Supplementary file 1 [file children-13-00153-s001.zip]

Archive with 1 entries (1 files):
- children-4069541-supplementary.pdf
